# Supplementary material for: Cytokinin regulates vegetative phase change in Arabidopsis thaliana through the miR172/TOE1-TOE2 module
Source: Nat Commun. 2021 Oct 5;12:5816. doi: 10.1038/s41467-021-26088-z (PMC8492644; doi:10.1038/s41467-021-26088-z)
Supplement: Supplementary file 4 — Source Data [file 41467_2021_26088_MOESM4_ESM.zip]

Archive with 4 entries (4 files):
- Source Data Ct Values.xlsx
- Source Data Figures.xlsx
- Source Data Supplementary Figures.xlsx
- Source Data Tables.xlsx
