# Supplementary material for: Cytokinin regulates vegetative phase change in Arabidopsis thaliana through the miR172/TOE1-TOE2 module
Source: Nat Commun. 2021 Oct 5;12:5816. doi: 10.1038/s41467-021-26088-z (PMC8492644; doi:10.1038/s41467-021-26088-z)
Supplement: Supplementary file 4 — Source Data [file 41467_2021_26088_MOESM4_ESM.zip › Source Data Ct Values.xlsx]

## Sheet: Ct 3a, S2a
		TAFII15	miR156	miR157
7 dag	Col-0	19.8195	12.6423	14.279
		19.9817	12.8991	14.545
		19.6159	12.3707	13.7754
		19.8576	12.601	13.9466
	CKX1ox	19.7005	12.963	14.6344
		19.5758	13.1987	14.8557
		20.5692	13.7052	15.3864
		19.7412	13.1171	14.8486
	ahk2 ahk3	20.0459	12.9254	14.5785
		20.211	13.1315	14.6357
		19.8624	12.9326	14.4665
		19.615	12.992	14.7564
	ckx3,4,5,6	19.5318	12.9469	14.6558
		19.4083	12.7362	14.4668
		19.5299	12.7607	14.5593
		19.6047	12.7447	14.4576
	rock2	19.8329	13.6037	14.667
		19.7537	13.3298	14.669
		20.1455	13.6063	14.7519
		19.6363	13.2006	14.6058
14 dag	Col-0	19.3062	14.2246	14.6413
		19.8667	14.2097	14.7427
		19.6624	14.1524	14.7649
		18.5661	14.0174	14.4131
	CKX1ox	19.6932	13.7829	14.4192
		19.8185	13.9542	14.6059
		19.6516	13.8022	14.3566
		19.1548	14.1952	14.7974
	ahk2 ahk3	19.845	14.0084	14.6151
		19.3026	14.2263	14.5342
		19.3894	14.1411	14.5408
		19.3939	14.0149	14.375
	ckx3,4,5,6	19.0332	14.2254	14.6078
		19.2265	14.1721	14.6265
		19.3459	14.5927	14.8949
		18.8578	14.486	14.7982
	rock2	19.3393	13.9163	14.3347
		19.1227	13.9881	14.3696
		18.7592	13.8016	13.9576
		19.1807	13.9254	14.3966
21 dag	Col-0	18.7634	14.795	14.5722
		19.0941	14.4591	14.3084
		19.0325	14.6868	14.5244
		19.4917	14.5714	14.3393
	CKX1ox	19.564	14.2545	14.0038
		19.8023	14.2136	13.9489
		19.804	13.7845	13.5829
		19.5503	13.691	13.3945
	ahk2 ahk3	19.6802	14.8436	14.583
		19.0915	15.0381	14.6138
		19.9238	15.3002	14.714
		19.093	14.8516	14.3212
	ckx3,4,5,6	19.504	14.1546	14.1208
		19.1103	14.1185	13.8707
		19.4911	14.6804	14.6071
		18.646	14.5034	14.422
	rock2	19.4677	14.4661	14.1979
		19.0634	14.2885	13.9732
		19.7575	14.5053	14.1471
		19.4849	14.9573	14.7129

## Sheet: Ct 3b, S3b
	TAFII15		miR156		miR157
Time point	Mock	Treated	Mock	Treated	Mock	Treated
0 h	18.6402		15.1804		15.0753
	18.7073		15.1023		15.3078
	18.7914		14.8678		14.9941
	18.8743		15.2033		15.1803
	19.0452		15.4959		15.6802
	18.8191		15.0563		14.9068
0.5 h	18.6605	18.5278	15.4237	14.8395	15.3104	14.9728
	18.783	18.5521	16.1265	14.993	16.176	15.0268
	18.4947	18.7433	15.0812	15.2954	15.192	15.2025
	18.6388	18.7591	15.421	14.8744	15.6862	14.8864
	18.6759	19.1516	14.9986	15.5993	15.181	15.6064
	18.6474	18.6742	14.9871	15.1342	15.0629	15.2316
1 h	18.6837	18.559	15.6323	15.5695	15.6452	15.4531
	20.1341	18.4976	15.7828	14.874	15.8898	14.782
	18.5936	18.516	15.1413	14.8135	14.9833	14.6755
	18.9109	18.9168	15.2743	15.1714	15.4297	15.0797
	18.7839	18.9663	15.2347	15.4058	15.2638	15.6801
	18.7388	18.9213	15.2447	15.1064	15.2503	15.0379
2 h	18.5953	18.5443	14.9315	15.0133	14.9186	15.1208
	18.6393	18.5996	15.0401	15.1158	14.8866	15.039
	18.5516	18.5882	15.1117	14.881	14.9879	14.8471
	18.5387	18.7382	14.8475	14.9342	14.5674	15.1137
	18.7786	18.7319	15.2029	15.0347	15.1099	15.2707
	18.5702	18.6571	14.9408	15.138	15.1255	14.993

## Sheet: Ct 4a, S6
	TAFII15		PP2AA2		SPL2		SPL9		SPL10		SPL11		SPL13		SPL15		ARR3		ARR4		ARR5		ARR6		ARR7		ARR8		ARR9
Time point	Mock	Treated	Mock	Treated	Mock	Treated	Mock	Treated	Mock	Treated	Mock	Treated	Mock	Treated	Mock	Treated	Mock	Treated	Mock	Treated	Mock	Treated	Mock	Treated	Mock	Treated	Mock	Treated	Mock	Treated
0 h	19.8624		20.9129		20.2333		23.5904		23.2168		23.5749		21.685		22.3927		27.0511		28.8259		24.2059				23.5259		25.6036		23.3295
	19.7981		20.8346		19.8463		23.4344		22.7536		23.2737		21.6693		22.0515		26.9961		28.3159		24.2627		24.7505		23.0168		25.4685		23.0033
	19.9045		20.995		20.2324		23.5603		23.2245		23.5378		21.8128		22.7046		27.2504		28.8898		24.3059		25.3894		23.5631		25.7314		23.3028
	19.8173		20.7989		20.1395		23.6982		22.9853		23.5112		21.992				27.5024		28.4186		24.1025		24.6606		23.3994		25.4999		23.0624
	20.0151		21.0192		20.4124		23.5494		23.1562		23.6459		22.0825		22.7231		27.462		28.7854		24.5798		25.7171		23.903		25.7149		23.556
	19.9367		20.9077		19.9678		23.6205		23.2123		23.5696		21.7135		22.5499		26.9684		28.9127		24.4554		25.4429		23.5917		25.6378		23.2857
0.5 h	19.8627	19.8974	21.051	21.0295	20.544	20.7411	23.6136	23.6107	23.0964	23.2036	23.6848	23.7416	21.8827	21.9138	23.1324	22.8181	27.7361	26.1573	28.0738	24.5756	24.3096	18.6434	24.5831	19.0587	22.863	18.1532	25.777	23.1064	23.5575	20.8343
	19.8846	19.9751	20.8507	21.179	20.7054	20.7613	23.5303	23.6856	23.2179	23.4802	23.7454	23.8315	21.9779	22.251	22.7968	23.1809	27.676	26.5597	28.2429	24.7678	24.3507	18.8292	24.6087	19.1302	22.9449	18.5131	25.6896	23.1321	23.5302	21.0248
	19.8347	20.3059	20.9301	21.5298	20.296	21.1129	23.5916	23.8469	23.0068	23.6254	23.7574	24.2232	21.848	22.508	22.8278	23.2017	27.8002	26.0819	28.3196	24.8598	24.2216	18.9774	24.2972	19.5163	22.7217	18.6204	25.955	23.473	23.59	21.3843
	20.4472	20.3965	21.151	21.3656	20.6596	20.9499	23.6333	23.9066	23.3955	23.6786	24.3571	24.1074	22.5554	22.4929	23.3533	23.2436	28.3462	26.1214	29.1446	24.8552	25.0414	18.9601	25.5156	19.6087	23.7627	18.6063	25.9495	23.3229	24.29	21.2381
	19.9019	20.079	20.954	21.344	20.4488	20.6417	23.4249	23.8062	22.9748	23.521	23.9358	24.0714	22.3677	22.4767	23.1476	23.1722	27.8288	25.9108	28.3505	24.9085	24.3419	18.8581	24.8136	19.1715	22.9311	18.6945	25.8937	23.1287	23.4707	20.9907
	19.9727	20.1196	20.9091	20.9292	20.4579	20.6892	23.6378	23.4713	23.1918	23.3678	23.8612	23.8987	22.0115	22.3183	23.1165	22.9482	27.7449	25.5274	29.053	24.6473	24.4633	18.654	24.7616	18.954	23.2226	18.3699	26.2133	22.8616	23.7278	20.9314
1 h	20.064	20.1505	21.3834	21.4616	20.7284	20.7277	24.0733	23.811	23.5334	23.3833	23.9589	23.9896	22.5142	22.5453	23.7148	23.6073	28.0572	25.6697	28.1439	24.507	24.0053	20.5277	23.1135	20.6431	23.0077	19.6344	25.6296	23.0587	23.6859	21.67
	20.0604	19.8151	21.1147	20.945	20.728	20.5204	23.8386	23.6681	23.3968	23.2704	24.0284	23.712	22.4643	22.1317	23.4444	23.4017	27.596	25.2038	28.1507	24.1022	23.8849	20.1105	23.6941	20.3872	23.1099	18.8973	25.9757	23.1098	23.6549	21.4264
	20.0683	20.1964	21.114	21.471	20.4843	20.8202	24.1709	23.9833	23.5697	23.6127	24.2212	24.2632	22.5109	22.7474	23.7155	23.8388	27.9297	26.1942	28.0943	24.698	23.9787	20.5923	23.7996	20.66	23.3113	19.5431	25.8134	23.3184	23.7972	21.561
	19.8161	20.0407	20.9119	21.2835	20.3247	20.5925	23.7733	23.8272	23.0017	23.3756	23.7224	23.9901	21.9431	22.4404	23.2836	23.7569	27.1941	25.5759	27.8985	24.4227	24.0369	20.3377	23.6295	20.1304	22.7282	19.3185	25.6256	23.0855	23.5334	21.5368
	19.9336	19.9809	21.082	21.3378	20.8236	20.6731	23.3426	24.1163	23.1057	23.4357	23.6855	23.8734	22.1372	22.5357	23.4427	23.6227	27.0434	25.5748	28.2205	24.1548	23.8787	20.2848	23.6382	20.3756	23.0751	19.2573	25.7333	23.4383	23.5335	21.5841
	19.8226	20.1323	21.0627	21.2226	20.4742	20.9448	24.0685	23.8356	23.224	23.5779	23.781	24.0336	22.3673	22.6486	23.3076	23.648	27.0946	25.6456	28.1561	24.4652	23.9793	20.5457	23.542	20.6693	22.9987	19.4244	25.6148	23.4801	23.5128	21.6495
2 h	19.8576	19.8682	21.3001	21.5293	20.6438	20.633	23.8017	23.9032	23.1489	23.4701	23.9254	23.9456	22.6264	22.7421	24.3872	23.9381	27.5745	25.2546	27.201	24.803	24.0308	20.7371	23.0584	20.0874	22.9926	20.0362	24.7604	22.6392	23.4154	21.7067
	20.0663	19.6654	21.4315	21.0853	20.5947	20.0708	23.7104	23.6912	23.1936	22.7216	24.0566	23.5269	22.7375	22.5614	24.2766	23.4775	26.8168	25.1064	27.3052	24.2155	24.1453	20.5071	22.9513	19.7139	22.9393	19.6799	24.881	22.3549	23.1638	21.4987
	19.8993	19.7767	21.2724	21.0176	20.2849	20.0012	23.8044	23.7349	23.0726	22.9445	23.8462	23.6437	22.4029	22.5071	24.0007	23.628	27.6525	25.6835	27.2396	24.2241	23.9267	20.5564	22.8212	19.6979	22.7614	19.5694	24.8415	22.6411	23.424	21.5646
	20.1888	19.7721	21.5805	21.234	20.5285	20.0351	24.0026	23.7115	23.3697	22.9675	24.1998	23.6723	22.895	22.5124	24.3444	23.7114	28.3181	25.1805	27.7867	24.3809	24.323	20.5422	23.0514	19.7077	23.181	19.7047	25.233	22.4929	23.6509	21.5285
	19.7978	19.9405	21.0791	21.0853	20.3223	20.8364	23.6219	23.7365	22.9667	22.9804	23.7417	23.8761	22.3348	22.6455	24.0617	23.9157	26.7074	25.4865	27.0763	24.9297	23.7346	20.739	23.1977	20.2982	22.8503	20.0188	24.6902	22.7202	23.0213	21.7469
	19.9225	19.8352	21.1727	21.2398	20.4171	20.2291	23.8621	23.7359	23.0588	22.8973	23.9694	23.7366	22.5851	22.6341	24.3157	23.6968	27.1485	25.3251	27.4386	24.4416	24.0235	20.6193	23.4902	19.8524	23.1285	19.8569	24.8437	22.6366	23.3809	21.6071

## Sheet: Ct 5a, S7a
		TAFII15	miR172
7 dag	Col-0	19.4928	21.7709
		19.6096	21.691
		20.0788	22.5145
		19.7178	21.7881
	CKX1ox	19.5425	22.7061
		19.3653	23.6645
		19.8879	24.7861
		19.7422	24.0902
	ahk2 ahk3	19.5833	21.5766
		19.7644	22.973
		19.5331	21.8055
		19.2329	22.5924
	ckx3,4,5,6	19.4901	21.2135
		19.4775	20.8462
		19.3856	21.0853
		19.4808	21.5345
	rock2	19.5516	20.7634
		19.6347	21.4777
		19.6729	21.2128
		19.5935	20.9589
14 dag	Col-0	19.3166	19.5871
		19.7396	19.68
		19.7087	20.1972
		19.2059	19.3706
	CKX1ox	19.5403	21.3039
		19.7954	21.3612
		19.8015	21.6392
		19.2345	21.4039
	ahk2 ahk3	19.5224	20.4256
		19.5637	20.2764
		19.4145	20.5772
		19.1859	20.1983
	ckx3,4,5,6	19.1488	19.2937
		19.1554	19.1416
		19.8724	19.4045
		19.3522	19.0556
	rock2	19.099	19.0184
		18.9906	19.164
		18.885	19.4501
		19.4356	19.3831
21 dag	Col-0	20.1418	19.4119
		19.4927	19.325
		19.3984	20.1457
		20.1588	19.4776
	CKX1ox	20.1223	19.7917
		20.0005	21.5354
		19.7815	20.8308
		20.0946	21.0276
	ahk2 ahk3	18.9072	20.3208
		19.0814	19.8267
		19.6254	20.3733
		19.5347	20.0602
	ckx3,4,5,6	19.3846	18.0035
		19.547	18.6169
		19.56	18.6073
		18.8674	19.5505
	rock2	19.9742	18.343
		19.8331	18.1388
		19.8111	17.8148
		19.4528	18.7374

## Sheet: Ct 5b, S3a,c
	TAFII15		PP2AA2		MIR172A		MIR172B		ARR3		ARR4		ARR5		ARR6		ARR8		ARR9		MIR156A		MIR156C
Time point	Mock	Treated	Mock	Treated	Mock	Treated	Mock	Treated	Mock	Treated	Mock	Treated	Mock	Treated	Mock	Treated	Mock	Treated	Mock	Treated	Mock	Treated	Mock	Treated
0 h	20.555		20.9821		31.8105		31.9194		27.2935		27.8905		23.7954		24.9171		25.5718		22.6758		26.5208		27.7944
	20.2808		20.9465		30.9294		30.9085		28.6278		27.9079		22.9298		25.2188		25.5816		22.1227		26.1314		26.9237
	20.6157		21.5017		31.7606		32.1098		28.1515		28.5568		23.1335		25.5493		25.9301		22.7287		26.5341		26.892
	20.5467		21.5005		31.6202		31.6108		27.8868		28.0451		23.9307		25.4194		25.6019		22.4734		25.6943		26.9675
	20.826		21.7974		31.7684		31.2112		28.5385		28.6088		24.5196		25.6306		25.9258		23.0507		26.7822		27.3435
	20.5112		21.5529		31.6819		31.388		27.3311		28.2546		24.0413		25.2042		25.6104		22.6613		26.1183		26.7908
0.5 h	20.4828	20.1879	21.5507	21.2559	31.5975	30.0397	31.6025	30.529	27.9701	26.6055	27.3765	24.1422	22.9997	17.798		18.755	25.7534	22.8191	22.7242	20.0342	26.8975	26.1977	27.7218	27.1758
	20.1965	20.093	21.0232	21.1587	31.9639	30.1533	31.4409	30.6777	27.7797	25.17	27.9124	24.0599	23.2563	17.6667	23.8536	18.7448	25.4916	22.9284	22.7378	19.7794	26.604	25.6563	27.1945	27.1909
	20.4687	20.3934	21.6067	21.5255	32.427	30.4189	31.7918	30.815	28.0409	25.8036	27.9226	24.2381	23.211	18.0106	24.1214	18.8554	25.5869	22.9763	22.7761	20.0733	26.8358	26.4503	27.3551	26.7611
	20.5528	20.3954	21.5195	21.5222	32.3516	30.6342	31.5827	30.2971	27.8073	26.5778	27.6897	24.1908	23.0346	18.1271	24.1701	18.7981	25.395	22.9131		20.1708	26.5383	26.5725	27.1813	26.5525
	20.5692	21.0177	21.5324	21.71	32.0107	32.2357	31.596	31.6799	27.6634	26.7985	27.7237	24.9778	22.6721	18.7109	24.045	19.5714	25.6163	22.9729	22.5448	20.9047	27.1097	27.3301	27.5009	28.147
	20.7032	20.4641	21.378	21.2626	31.8694	30.6273	30.9937	30.5888	28.2534	25.5832	27.7345	24.1314	23.5148	18.2822	24.5517	18.9357	25.9448	22.5193	22.5616	19.8713	26.915	26.5156	28.0882	26.5871
1 h	20.496	20.411	21.4826	21.5329	31.6569	30.3616	29.9953	29.4782	27.4034	25.6435	26.8406	23.3839	23.2014	18.5065	23.4182	19.2875	24.9593	22.2503	22.0627	19.695	26.2287	26.5952	26.7059	27.2011
	22.0302	20.3577	22.7016	21.5432	32.8472	30.8521	32.0609	29.9746	28.9019	24.7467	28.9667	23.7169	24.0301	18.8226	24.9848	19.1833	26.3883	22.6437	22.8514	20.0143	28.1101	27.1821	27.6934	27.6917
	20.4732	20.4791	21.61	21.5984	32.1245	30.856	30.8525	29.671	27.5645	25.7126	27.0375	23.8566	23.2551	18.7032	23.2696	19.5883	25.2306	22.3475	22.3155	19.7579	26.5429	26.6819	26.5596	26.7715
	20.694	20.6917	21.7382	21.6157	32.802	30.5565	31.5943	29.7801	27.8398	25.3577	27.9103	23.6836	23.6254	18.7601	23.5888	19.6623	25.3544	23.1631	22.4706	20.2258	26.8023	27.233	27.3465	26.8812
	20.6906	20.5643	21.823	21.634	32.1887	30.439	30.7723	29.6767	28.5564	25.6213	27.7201	23.7502	23.7341	18.7252	23.4822	19.5543	25.4531	22.4352	22.5586	20.2912	26.8152	26.2919	26.4199	26.4567
	20.9515	20.4818	21.9121	21.5101	31.9735	30.0105	31.7397	29.497	27.7535	25.7597	28.2096	23.4835	23.501	19.3265	23.9322	19.0932	25.8022	22.5608	22.9596	19.9378	26.5946	26.6265	27.8172	26.9912
2 h	20.1729	20.1925	21.4307	21.3963	31.7289	29.8161	30.0687	29.866	27.1964	25.134	27.2123	23.9652	23.4932	19.6213	23.3012	19.612	25.0988	22.6462	22.3047	20.2644	25.8494	26.598	26.0237	27.0769
	20.1024	20.2761	21.4491	21.5478	31.6084	30.4125	29.9673	29.672	27.1372	25.6294	27.027	23.6967	22.7407	19.7642	23.297	19.6618	24.7714	22.8029	22.3327	20.5772	25.798	26.6776	25.964	27.0827
	20.0884	20.2931	21.5759	21.6004	31.2986	29.7982	30.2552	29.1798	27.8993	25.3768	27.313	24.2999	22.6579	19.8862	23.6475	20.1293	24.99	23.1444	22.5848	20.5913	26.222	26.1988	26.7031	26.564
	20.3804	20.6345	21.6125	21.8601	31.7844	30.9178	30.1807	30.5644	27.5002	26.5416	27.901	24.5168	22.9868	19.9138	23.8096	20.3036	24.9673	23.3093	22.7378	20.8025	26.064	26.7046	26.7364	26.6025
	20.651	20.607	21.8214	21.7639	31.7319	30.593	30.3971	29.938	30.1756	26.087	26.8785	24.5544	23.4946	19.9656	24.6531	20.1638	25.8779	23.1236	22.8076	20.5174	26.5709	27.0528	27.048	26.6893
	20.4926	20.4138	21.6365	21.5264	32.0398	30.3331	30.7933	29.613	27.1303	26.0775	26.6913	23.5385	23.4642	19.5751	23.171	20.3837	24.933	22.5648	22.457	20.5098		25.6009	26.9873	26.042

## Sheet: Ct 5c
	TAFII15		miR172
Time point	Mock	Treated	Mock	Treated
0 h	20.1938		25.002
	19.9359		23.7635
	19.7176		23.9092
	19.7007		24.6449
	19.6286		24.2403
	19.7273		24.8877
0.5 h	19.6843	20.1195	24.9167	24.7192
	19.9618	19.9723	24.8457	23.9055
	19.9233	19.8918	25.484	24.9872
	19.6329	22.2291	24.7002
	19.9928	19.7867	24.8497	23.6475
	19.5299	20.1124	24.8587	24.1818
1 h	20.51	20.4966	24.4203	24.7449
	20.0933	21.0477	24.6113	24.779
	19.7975	20.2496	24.6295	24.8969
	19.8397	19.8687	24.2416	24.5986
	20.3407	20.0523	24.2256	24.2734
	19.6633	19.5467	25.5293	24.7436
2 h	19.9655	20.1623	24.4728	24.3969
	19.9995	19.7391	24.4039	23.7831
	20.6928	21.1299	24.6334	24.9936
	19.658	19.8242	23.9403	24.2092
	20.0968	19.7959	24.3861	23.038
	19.9449	19.874	24.6593	23.9628

## Sheet: Ct S2b-e, S7b-e
		TAFII15	PP2AA2	MIR156A	MIR156C	MIR172A	MIR172B
7 dag	Col-0	20.0017	20.666	24.3753	25.6614	28.3467	29.7604
		20.4905	20.6802	24.961	25.9998	28.7698	29.8827
		20.5278	20.7843	25.2979	26.0657	29.3855	30.8336
		20.5718	20.9987	25.0424	26.3614	28.8725	30.189
	CKX1ox	20.5046	20.7065	24.8695	25.8171	29.9905	31.6761
		20.8717	20.8115	25.6013	26.6692	29.8572	30.8677
		23.5693	23.0443	28.9372	30.327		30.8766
		21.1358	20.9343	25.5781	26.7503	30.6933	35.1999
	ahk2 ahk3	20.5823	20.805	24.8511	25.9475	28.8712	30.6933
		21.6269	21.4793	27.4556	29.0663	31.1166	32.1609
		20.486	20.7144	24.2452	25.742	28.6164	30.6658
		20.545	20.7136	25.2191	27.5127	30.0466	30.8239
	ckx3,4,5,6	20.5065	20.7322	25.2942	26.8982	29.3353	29.9449
		20.436	20.7869	25.5438	26.6746	28.6306	29.0336
		20.3447	20.7922	24.79	25.9806	28.6564	29.7064
		20.5012	20.9568	24.8808	26.3147	28.5661	30.0773
	rock2	20.5646	20.7435	25.343	26.7201	28.4864	28.9293
		20.6243	21.0329	26.2083	27.2726	29.1776	30.2627
		20.6953	20.8911	25.7691	26.7939	29.0154	30.2342
		20.5587	20.8636	25.4403	26.7314	28.03	29.8269
14 dag	Col-0	20.3052	20.6369	25.7237	26.1474	28.499	28.076
		20.2524	20.7775	25.8764	26.5215	28.8345	28.0913
		20.5845	21.1648	25.695	26.6986	28.512	27.7342
		20.1267	20.5906	25.9637	26.7667	28.2565	26.8571
	CKX1ox	19.5225	19.9673	25.51	26.6225	29.7681	29.314
		19.5142	19.9306	25.594	26.611	29.7542	29.608
		20.4854	20.8189	25.4939	26.0946	31.1476	30.5641
		20.518	20.9222	24.6274	25.9381	30.8228	30.4784
	ahk2 ahk3	20.3098	20.7619	25.1689	26.0817	28.4523	28.4774
		19.5449	20.0649	25.6844	26.6065	29.3649	28.7352
		20.1422	20.6362	25.6366	26.4193	28.2997	27.5127
		20.0155	20.5817	25.0425	25.764	28.468	27.6541
	ckx3,4,5,6	19.962	20.569	26.1332	26.8269	27.4723	26.2005
		20.0087	20.6284	26.1404	26.7072	27.9807	27.6469
		20.3451	20.6862	26.3047	26.8861	28.7724	27.5828
		20.2242	20.7979	26.537	26.7931		27.9582
	rock2	20.0539	20.6978	25.6499	26.2747	27.776	27.3739
		20.0818	20.679	25.9388	26.6941	27.8334	26.7598
		20.2702	20.7334	26.4147	26.6509	28.1903	27.1466
		20.2942	20.7523	25.8007	26.3777	28.2399	28.1996
21 dag	Col-0	20.2845	20.7161	28.5048	27.9464	27.9304	26.8313
		20.0936	20.6538	28.7408	27.6584		25.9891
		20.5592	20.9407	29.172	28.3904	28.8856	27.048
		20.5333	20.7728	29.2233	28.3691	28.1022	26.7724
	CKX1ox	20.3997	20.7334	26.8221	27.9507	29.1159	27.6458
		20.9941	21.3108	27.4	27.7483	30.5725	30.2738
		20.7761	21.0663	27.1246	27.1855	29.8846	29.7906
		20.7221	21.2014	26.9746	27.6059	30.5145	29.655
	ahk2 ahk3	20.4989	20.6887	27.5963	27.5532	28.4602	27.5498
		20.4835	20.7067	27.7384	27.948	28.3928	27.0411
		20.828	20.854	28.2672	28.9279	28.9062	27.7252
		20.5495	20.7498	27.8623	30.0952	29.0195	28.1118
	ckx3,4,5,6	20.669	21.2522	29.5739	28.5865	28.2322	26.4575
		20.6086	20.9111	28.8477	27.9291	28.1721	26.7889
		20.516	20.9386	29.0748	27.8848	28.112	26.3186
		20.3208	20.6243	28.8421	29.1982	27.4952	25.8444
	rock2	20.9105	21.5384	29.4627	28.6261	28.7142	27.009
		20.7357	21.3627	28.7356	27.8515	28.4294	26.421
		20.8839	21.4607	29.2078	29.169	28.2182	26.5518
		20.6126	21.0898	28.8163	28.0183	28.2385	27.2071

## Sheet: Ct S4
	TAFII15	MIM156
ahk2 ahk3	22.156	34.7003
	22.1662	31.4673
	21.9691	31.2134
MIM156	21.6824	11.8331
	21.7911	12.1914
	21.5332	11.9764
ahk2,3 MIM156	21.8389	16.1463
	21.6136	16.0337
	21.4777	15.4146

## Sheet: Ct S5
	TAFII15	PP2AA2	SPL2	SPL3	SPL4	SPL5	SPL9	SPL10	SPL11	SPL15
Col-0	20.4917	20.8037	22.0968	24.5857	24.9396	24.6175	22.6091	23.8193	22.259	23.9547
	20.4313	21.2394	22.0986	23.1493	23.3756	24.2703	23.6444	24.5546	23.6326	25.2771
	20.5149	21.5305	22.6698	22.7843	23.7957	24.7642	23.7824	24.5401	23.8749	25.5427
ahk2 ahk3	20.5031	20.9196	21.8813	24.314	23.8045	23.8453	22.8869	23.8462	22.5604	23.9664
	20.124	21.1229	21.5711	23.263	22.5313	23.8062	23.632	24.0582	23.5521	24.6356
	19.9248	21.0662	22.0185	22.5109	22.9473	24.3577	23.6059	24.0202	23.7369	25.1036
MIM156	20.5905	21.1637	20.2641	19.3618	22.9156	22.157	20.5206	22.4757	21.7745	23.0304
	20.5198	21.5366	20.7431	19.3315	22.2628	22.6146	21.261	22.764	22.8764	23.5555
	20.6103	21.5331	20.6087	19.371	22.6132	22.523	20.8707	22.6436	22.3407	23.3385
ahk2,3 MIM156	20.3543	20.8459	20.226	19.9907	22.0322	22.1449	20.9051	22.7967	22.7347	23.5457
	20.5569	21.4812	21.5528	20.1557	21.8641	22.8308	22.0252	23.5699	23.7539	23.9788
	19.8481	21.3535	21.1069	19.5485	21.7609	22.7861	22.0661	22.9858	22.8893	23.8615

## Sheet: Ct S9a
	TAFII15	PP2AA2	MIR172B
Col-0	21.733	21.6964	28.7186
	23.3556	22.0419	27.83
	22.1463	22.3828	28.0173
	21.2983	22.1287	28.7132
	21.7605	23.3292	29.7855
	21.1535	22.5764	29.7428
	22.2188	23.3579	29.7754
	22.7615	23.8327	29.8032
ahk2 ahk3	21.5586	21.644	29.6482
	22.9345	22.1137	29.8588
	21.632	22.2732	29.1484
	20.6818	21.8111	29.5078
	20.7299	21.9421	29.0128
	21.0399	22.2475	30.3641
	21.2913	22.5249	29.7616
	20.7758	22.2186	29.2488
Col-0/MIR172ox #1	22.6202	21.7936	20.3279
Col-0/MIR172ox #2	22.3687	22.5958	19.1141
Col-0/MIR172ox #3	22.7304	23.1471	19.5743
Col-0/MIR172ox #4	21.5497	22.3654	20.0312
Col-0/MIR172ox #5	21.616	22.2863	18.0605
Col-0/MIR172ox #6	21.7094	22.8634	20.0774
Col-0/MIR172ox #7	21.2767	22.3008	18.1184
Col-0/MIR172ox #8	20.6895	21.2784	17.3014
Col-0/MIR172ox #9	22.4915	23.4866	21.6675
Col-0/MIR172ox #10	20.3437	21.6268	16.702
Col-0/MIR172ox #11	21.5356	23.1638	19.838
Col-0/MIR172ox #12	19.6751	20.7227	21.824
Col-0/MIR172ox #13	21.0364	22.0216	18.5611
Col-0/MIR172ox #14	21.6972	22.563	18.5925
Col-0/MIR172ox #15	22.4089	23.1676	22.3513
Col-0/MIR172ox #16	20.4346	21.5858	17.8246
Col-0/MIR172ox #17	20.685	21.6101	18.5865
Col-0/MIR172ox #18	21.3217	22.2809	22.178
Col-0/MIR172ox #19	20.6261	21.7079	20.6106
Col-0/MIR172ox #20	20.8785	21.396	17.0689
Col-0/MIR172ox #21	21.1888	21.4475	19.5818
Col-0/MIR172ox #22	20.3627	21.0872	19.8165
Col-0/MIR172ox #23	22.0298	22.52	20.8193
Col-0/MIR172ox #24	19.5032	20.5111	15.7781
Col-0/MIR172ox #25	19.5064	20.8519	20.3761
Col-0/MIR172ox #26	21.0617	22.3045	22.1836
Col-0/MIR172ox #27	20.681	21.7713	18.6459
Col-0/MIR172ox #28	20.6054	21.6659	19.4567
Col-0/MIR172ox #29	20.8015	21.5962	19.1555
Col-0/MIR172ox #30	21.761	23.5969	24.7132
Col-0/MIR172ox #31	20.6492	21.8699	20.7654
Col-0/MIR172ox #32	20.5666	21.5751	17.7422
Col-0/MIR172ox #33	20.5036	21.1573	20.5512
Col-0/MIR172ox #34	20.4381	21.2657	18.7961
ahk2 ahk3/MIR172ox #1	20.8357	21.6798	20.8883
ahk2 ahk3/MIR172ox #2	21.3636	21.9046	23.5892
ahk2 ahk3/MIR172ox #3	22.5242	22.2752	24.9998
ahk2 ahk3/MIR172ox #4	22.7097	22.6946	24.6603
ahk2 ahk3/MIR172ox #5	22.3889	23.2986	24.7045
ahk2 ahk3/MIR172ox #6	22.0337	22.5823	22.9548
ahk2 ahk3/MIR172ox #7	21.0654	21.1304	23.6304
ahk2 ahk3/MIR172ox #8	21.4468	22.1196	25.9884
ahk2 ahk3/MIR172ox #9	21.216	21.6651	22.6746
ahk2 ahk3/MIR172ox #10	20.7847	21.5771	23.0458
ahk2 ahk3/MIR172ox #11	21.4443	22.2271	24.2431
ahk2 ahk3/MIR172ox #12	20.803	21.5746	25.1468
ahk2 ahk3/MIR172ox #13	20.0567	21.191	22.8435
ahk2 ahk3/MIR172ox #14	21.6519	21.7758	21.605
ahk2 ahk3/MIR172ox #15	22.9573	23.3608	26.1002
ahk2 ahk3/MIR172ox #16	22.0101	22.018	21.3728
ahk2 ahk3/MIR172ox #17	20.5216	21.3708	22.7177
ahk2 ahk3/MIR172ox #18	23.7351	23.5929	23.9649
ahk2 ahk3/MIR172ox #19	20.4954	20.8344	23.5778
ahk2 ahk3/MIR172ox #20	22.5863	22.8395	24.9088
ahk2 ahk3/MIR172ox #21	20.8725	21.6626	22.8052
ahk2 ahk3/MIR172ox #22	20.8898	21.5145	24.4546
ahk2 ahk3/MIR172ox #23	20.4698	21.2854	23.0226
ahk2 ahk3/MIR172ox #24	20.587	21.5212	21.2526
ahk2 ahk3/MIR172ox #25	19.5389	20.4835	22.788
ahk2 ahk3/MIR172ox #26	20.1918	20.9725	24.1588
ahk2 ahk3/MIR172ox #27	20.5801	20.9984	22.8486
ahk2 ahk3/MIR172ox #28	21.7869	22.5737	23.5878
ahk2 ahk3/MIR172ox #29	20.4363	21.2717	21.604
ahk2 ahk3/MIR172ox #30	20.4367	21.1528	22.747
ahk2 ahk3/MIR172ox #31	20.2137	21.1597	22.45

[truncated: 1 more sheets: Ct S9b]
