# Supplementary material for: Cytokinin regulates vegetative phase change in Arabidopsis thaliana through the miR172/TOE1-TOE2 module
Source: Nat Commun. 2021 Oct 5;12:5816. doi: 10.1038/s41467-021-26088-z (PMC8492644; doi:10.1038/s41467-021-26088-z)
Supplement: Supplementary file 4 — Source Data [file 41467_2021_26088_MOESM4_ESM.zip › Source Data Figures.xlsx]

## Sheet: Fig1
a (LD)						b (SD)
CKX1ox	ahk2 ahk3	Col-0	ckx3,4,5,6	rock2		CKX1ox	ahk2 ahk3	Col-0	ckx3,4,5,6	rock2
7	6	4	4	3		18	13	8	7	6
9	5	5	4	4		21	10	8	6	6
8	6	4	4	5		31	11	9	8	5
8	6	4	4	4		32	10	7	8	5
9	5	4	5	3		34	14	7	7	5
7	5	4	4	3		26	12	7	5	7
8	6	4	3	4		29	12	7	7	6
8	6	5	4	3		30	11	7	8	6
9	5	5	4	4		31	11	7	5	6
11	6	4	5	4		33	10	7	7	7
8	6	4	4	4		34	11	8	8	7
12	6	4	5	3		24	12	7	7	7
9	6	4	4	5		26	13	7	8	5
9	6	5	4	5		25	10	7	7	7
7	5	5	2	3		30	10	7	7	8
9	5	4	4	2		28	10	8	7	6
9	6	5	4	3			9	8	8	6
8	6	5	4	4			13	8	8	7
10	5	4	4	4			13	9	7	7
9	7	5	3	4			9	7	8	5
	6	5	3	2			9	9	7	7
		4	4	3			10	8	8	7
							12	7	7	6
							10	8	8	6
							12	7	8	6
							12	8	6	8
							10	8	7	5
							12	9	8	6

## Sheet: Stat_Fig1
a
Kruskal-Wallis test
P value	<0.0001
Exact or approximate P value?	Approximate
P value summary	****
Do the medians vary signif. (P < 0.05)?	Yes
Number of groups	5
Kruskal-Wallis statistic	84.01
Two-stage linear step-up procedure of Benjamini, Krieger and Yekutieli	q value
Col-0 vs. CKX1ox	<0,0001
Col-0 vs. ahk2 ahk3	0.0007
Col-0 vs. ckx3,4,5,6	0.0425
Col-0 vs. rock2	0.011
b
Kruskal-Wallis test
P value	<0.0001
Exact or approximate P value?	Approximate
P value summary	****
Do the medians vary signif. (P < 0.05)?	Yes
Number of groups	5
Kruskal-Wallis statistic	103
Two-stage linear step-up procedure of Benjamini, Krieger and Yekutieli	q value
Col-0 vs. CKX1ox	<0,0001
Col-0 vs. ahk2 ahk3	<0,0001
Col-0 vs. ckx3,4,5,6	0.1009
Col-0 vs. rock2	0.0004

## Sheet: Fig2
a							b
Col-0	ahk2 ahk3	ahk2 cre1	ahk3 cre1	rock2	rock3		Col-0	arr1,10,12
8	11	8	6	2	7		6	17
8	9	6	7	6	7		9	16
9	10	7	8	5	7		10	15
7	9	7	6	6	7		11	16
8	12	8	9	6	8		9	28
7	11	7	7	6	6		9	17
8	10	6	7	5	7		10	16
6	11	8	8	7	7		12	20
9	13	6	7	3	6		9	17
8	10	6	7	6	6		9	17
8	9	9	8	7	7		10	19
8	9	8	7	6	7		10	15
8	10	8	7	7	7		10	18
8	12	7	8	6	7		11	11
7	13	8		5	7		9	17
7		8		6	8		9	19
6		6		6	6		9	15
6		8		7	8		9	18
5				7	5		9	21
6				6			11	17
							12
							11
							9
							10
							11
							12
							9
							9

## Sheet: Stat_Fig2
a
Kruskal-Wallis test
P value	<0.0001
Exact or approximate P value?	Approximate
P value summary	****
Do the medians vary signif. (P < 0.05)?	Yes
Number of groups	6
Kruskal-Wallis statistic	56.83
Dunn's multiple comparisons test	Adjusted P Value
Col-0 vs. ahk2 ahk3	0.0003
Col-0 vs. ahk2 cre1	>0,9999
Col-0 vs. ahk3 cre1	>0,9999
Col-0 vs. rock2	0.0016
Col-0 vs. rock3	0.9133
b
Mann Whitney test
P value	<0,0001
Exact or approximate P value?	Exact
P value summary	****
Significantly different (P < 0.05)?	Yes
One- or two-tailed P value?	Two-tailed
Sum of ranks in column A,B	411.5 , 764.5
Mann-Whitney U	5.5

## Sheet: Fig3
a (also Fig. S2a)							b						c
	Col-0	CKX1ox	ahk2 ahk3	ckx3,4,5,6	rock2			miR156					Col-0	ahk2 ahk3	MIM156	ahk2,3 MIM156
7 dag	0.989776	0.729753	0.951601	0.656495	0.513031		h	0	0.5	1	2		10	14	0	10
	0.926936	0.568418	0.924987	0.6974	0.587159		Fold change	0.864533	1.26538	0.634859	0.951897		10	12	0	11
	1.03752	0.796659	0.833757	0.745933	0.635994			0.956012	1.15691	0.985327	0.921298		8	11	0	11
	1.04577	0.674573	0.67405	0.794363	0.592004			1.1923	1.07109	1.04065	1.07552		9	11	0	11
14 dag	0.231565	0.411294	0.390821	0.191536	0.293413			1.00078	1.44989	1.07206	1.15017		7	13	0	15
	0.345072	0.398394	0.230716	0.227253	0.240253			0.919815	1.15154	0.943087	1.06816		9	12	0	9
	0.311651	0.394286	0.259943	0.18443	0.212491			1.06656	1.14177	1.12501	0.94403		10	12	0	12
	0.160056	0.212797	0.284586	0.141594	0.2612								10	15	0	12
21 dag	0.107051	0.271214	0.195411	0.278815	0.21908								8	11	0	11
	0.169926	0.329127	0.113547	0.217603	0.187233								9	11	0	12
	0.139051	0.443625	0.168575	0.191927	0.260639								10	13	0	11
	0.207078	0.397013	0.129353	0.120796	0.157732								9	12	0	11
													10	15	0	11
													9	11	0	11
													8	12	0	11
													9	14	0	11
													7	12	0	13
													8	10	0	10
													9	12	0	11
													10	13	0	15
													7	16	0	10
													7	11	0	9
													9	11	0	10
													7	12	0	13
													7	13	0	15
													9	12	0	13
													7	14	0	13
														13	0	13

## Sheet: Stat_Fig3
a			b			c
	7 dag			miR156
ANOVA summary			ANOVA summary			Kruskal-Wallis test
F	14.95		F	3.927		P value	<0.0001
P value	<0.0001		P value	0.0235		Exact or approximate P value?	Approximate
P value summary	****		P value summary	*		P value summary	****
Significant diff. Among means (P < 0.05)?	Yes		Significant diff. Among means (P < 0.05)?	Yes		Do the medians vary signif. (P < 0.05)?	Yes
R squared	0.7995		R squared	0.3707		Number of groups	4
						Kruskal-Wallis statistic	93.13
Dunnett's multiple comparisons test	Adjusted P Value		Dunnett's multiple comparisons test	Adjusted P Value
Col-0 vs. CKX1ox	0.0004		0 vs. 0.5	0.0372		Dunn's multiple comparisons test	Adjusted P Value
Col-0 vs. ahk2 ahk3	0.0599		0 vs. 1	0.9487		Col-0 vs. ahk2 ahk3	<0,0001
Col-0 vs. ckx3,4,5,6	0.001		0 vs. 2	0.99		Col-0 vs. MIM156	0.0043
Col-0 vs. rock2	<0,0001					Col-0 vs. ahk2,3MIM156	0.0004
	14 dag					ahk2 ahk3 vs. MIM156	<0,0001
ANOVA summary						ahk2 ahk3 vs. ahk2,3MIM156	>0,9999
F	3.238					MIM156 vs. ahk2,3MIM156	<0,0001
P value	0.042
P value summary	*
Significant diff. Among means (P < 0.05)?	Yes
R squared	0.4634
Dunnett's multiple comparisons test	Adjusted P Value
Col-0 vs. CKX1ox	0.2136
Col-0 vs. ahk2 ahk3	0.9274
Col-0 vs. ckx3,4,5,6	0.3579
Col-0 vs. rock2	0.9983
	21 dag
ANOVA summary
F	9.506
P value	0.0005
P value summary	***
Significant diff. Among means (P < 0.05)?	Yes
R squared	0.7171
Dunnett's multiple comparisons test	Adjusted P Value
Col-0 vs. CKX1ox	0.0004
Col-0 vs. ahk2 ahk3	0.9999
Col-0 vs. ckx3,4,5,6	0.5884
Col-0 vs. rock2	0.5239
The changes in transcript abundance do not pass the threshold of 1.75-fold up- or downregulation. Therefore, statistical significance is not indicated.

## Sheet: Fig4
a														b					c
	SPL2				SPL9				SPL10					Col-0	rock2	spl9 spl15	rock2 spl9,15		Col-0	rock2	MIR156ox	rock2 MIR156ox
h	0	0.5	1	2	0	0.5	1	2	0	0.5	1	2		9	8	16	13		15	13	48	44
Fold change	0.923575	0.843231	1.09406	0.929066	0.978297	0.958655	1.24146	0.973386	0.905026	0.948913	1.13794	0.830687		9	7	16	13		13	9	35	36
	1.14948	0.899586	0.94019	1.09627	1.03739	0.984627	1.02027	0.901051	1.18743	0.847536	0.915961	1.11534		9	5	14	12		15	12	29	33
	0.964771	0.892943	1.04595	1.16802	1.04286	1.11515	1.12298	0.887474	0.939785	0.970576	0.989413	0.970264		7	6	15	11		14	10	45	29
	0.932741	0.974533	1.08743	1.22779	0.859179	1.04299	1.11097	0.970725	1.00549	0.911889	1.03534	1.02768		8	7	11	11		11	10	40	40
	0.892376	1.07287	1.02639	0.709322	1.101	0.994173	0.907541	0.960536	1.03246	0.904395	0.991275	1.02547		6	6	13	12		11	9	34	35
	1.13705	0.91183	0.860917	1.09921	0.981281	1.10143	1.11636	0.977446	0.929811	0.883369	0.909572	1.10494		6	5	14	10		10	9	25	29
	SPL11				SPL13				SPL15					7	6	10	8		9	9	39	36
h	0	0.5	1	2	0	0.5	1	2	0	0.5	1	2		6	6	16	13		9	11	32	37
Fold change	0.952071	1.09361	1.12708	1.05557	1.08753	1.12298	1.02873	0.946354	1.0341	1.168	1.10544	1.27762		6	6	16	11		10	9	35	31
	1.11646	1.11167	1.01694	1.1277	1.04638	0.961748	1.01994	0.857253	1.24683	0.982672	0.948813	1.40509		7	6	12	14		11	10	30	36
	1.01975	1.07317	0.950433	1.05588	1.03908	1.01929	0.911565	0.903667	0.869654	1.22672	0.959747	1.28517		8	6	14	13		10	10	17	33
	0.941642	1.13357	1.01968	1.11396	0.831881	1.00405	1.00119	0.968957	0.899629	1.16162	0.901853	1.30535		8	6	13	14		10	9	35	32
	0.991416	1.03333	1.10351	0.973826	0.903108	0.90279	0.935467	0.889563	0.949793	1.08521	0.987945	1.14071		7	5	15	15		11	10	35	30
	0.978659	1.02312	0.999974	1.09114	1.09202	0.885022	0.875984	0.912048		1.11332	0.983009	1.35053		7	7	15	12		10	7	40	37
														8	8	15	14		11	8	32	35
														8	6	13	11		12	9	35	34
														8	7	19	15		12	8	31	39
														9	7	15	11		10	10	35	35
														7	6	13	14		12	11	40	38
														7	6	14	12		10	10	39	41
														7	5	15	12		12	10	30	35
														6	6	14	10		13	10	41	43
														7	7	15	12		12	10		35
														8	6	13	11		17	13
														8	6	12	11
														7	8	13	13
															6		14

## Sheet: Stat_Fig4
a					b
	SPL2		SPL11
ANOVA summary		ANOVA summary			Kruskal-Wallis test
F	0.7544	F	2.262		P value	<0.0001
P value	0.5327	P value	0.1124		Exact or approximate P value?	Approximate
P value summary	ns	P value summary	ns		P value summary	****
Significant diff. Among means (P < 0.05)?	No	Significant diff. Among means (P < 0.05)?	No		Do the medians vary signif. (P < 0.05)?	Yes
R squared	0.1017	R squared	0.2534		Number of groups	4
					Kruskal-Wallis statistic	89.04
Dunnett's multiple comparisons test	Adjusted P Value	Dunnett's multiple comparisons test	Adjusted P Value
0 vs. 0.5	0.6817	0 vs. 0.5	0.076		Two-stage linear step-up procedure of Benjamini, Krieger and Yekutieli	q value
0 vs. 1	0.9985	0 vs. 1	0.577		Col-0 vs. rock2	0.0219
0 vs. 2	0.9138	0 vs. 2	0.123		Col-0 vs. spl9 spl15	<0,0001
	SPL9		SPL13		Col-0 vs. rock2 spl9,15	<0,0001
ANOVA summary		ANOVA summary			rock2 vs. spl9 spl15	<0,0001
F	3.343	F	1.378		rock2 vs. rock2 spl9,15	<0,0001
P value	0.0398	P value	0.2783		spl9 spl15 vs. rock2 spl9,15	0.0219
P value summary	*	P value summary	ns
Significant diff. Among means (P < 0.05)?	Yes	Significant diff. Among means (P < 0.05)?	No
R squared	0.334	R squared	0.1713
					c
Dunnett's multiple comparisons test	Adjusted P Value	Dunnett's multiple comparisons test	Adjusted P Value
0 vs. 0.5	0.8162	0 vs. 0.5	0.963		Kruskal-Wallis test
0 vs. 1	0.1749	0 vs. 1	0.7422		P value	<0.0001
0 vs. 2	0.5031	0 vs. 2	0.1654		Exact or approximate P value?	Approximate
	SPL10		SPL15		P value summary	****
ANOVA summary		ANOVA summary			Do the medians vary signif. (P < 0.05)?	Yes
F	1.685	F	12.13		Number of groups	4
P value	0.2022	P value	0.0001		Kruskal-Wallis statistic	75.51
P value summary	ns	P value summary	***
Significant diff. Among means (P < 0.05)?	No	Significant diff. Among means (P < 0.05)?	Yes		Two-stage linear step-up procedure of Benjamini, Krieger and Yekutieli	q value
R squared	0.2018	R squared	0.6569		Col-0 vs. rock2	0.0353
					Col-0 vs. MIR156ox	<0,0001
Dunnett's multiple comparisons test	Adjusted P Value	Dunnett's multiple comparisons test	Adjusted P Value		Col-0 vs. rock2 MIR156ox	<0,0001
0 vs. 0.5	0.2192	0 vs. 0.5	0.1334		rock2 vs. MIR156ox	<0,0001
0 vs. 1	0.9998	0 vs. 1	0.9777		rock2 vs. rock2 MIR156ox	<0,0001
0 vs. 2	0.9896	0 vs. 2	0.0003		MIR156ox vs. rock2 MIR156ox	0.3001
The changes in transcript abundance do not pass the threshold of 1.75-fold up- or downregulation. Therefore, statistical significance is not indicated.

## Sheet: Fig5
a (also Fig. S7a)							b										c						d
	Col-0	CKX1ox	ahk2 ahk3	ckx3,4,5,6	rock2			MIR172A				MIR172B						miR172					Col-0	ahk2 ahk3	MIR172ox	ahk2,3 MIR172ox
7 dag	0.952981	0.515831	1.1609	1.39979	1.9954		h	0	0.5	1	2	0	0.5	1	2		h	0	0.5	1	2		6	6	0	1
	1.09216	0.234763	0.499983	1.78977	1.28842		Fold change	0.788241	1.9777	1.65776	2.01077	0.633235	1.62348	2.301	1.18191		Fold change	0.816788	1.44814	1.13807	1.07337		6	7	0	0
	0.854326	0.154996	0.956725	1.42291	1.58959			1.03576	1.76179	1.32143	1.68616	1.14617	1.37022	1.60694	1.46681			1.61178	2.29865	1.62865	1.2249		6	8	1	0
	1.10054	0.226965	0.450341	1.11323	1.79394			0.984827	1.97957	1.4025	2.25212	0.678556	1.56996	2.10846	2.11354			1.25238	1.02709	0.863127	1.38798		6	8	0	0
14 dag	3.83195	1.36119	2.47145	4.1804	4.88752			1.02125	1.80305	1.7285	1.71044	0.935899	2.247	2.11711	0.99702			0.743264	2.41695	0.815048	0.967092		6	9	1	0
	4.81675	1.56126	2.82019	4.66621	4.09857			1.16968	1.19568	1.75101	1.88534	1.50748	1.14092	2.1901	1.47446			0.935965	2.09158	1.15978	2.13554		6	7	2	0
	3.29447	1.29305	2.0645	6.393	3.12395			1.00025	1.69259	1.96134	1.81678	1.09866	1.71804	2.30926	1.59088			0.639827		0.589678	1.18751		6	7	1	0
	4.12331	1.02754	2.2913	5.67705	4.79339																		6	6	2	1
21 dag	7.66591	5.81259	1.73502	12.039	14.3176																		7	6	0	0
	5.19147	1.59502	2.75743	8.80696	14.9581																		7	6	1	2
	2.75346	2.23339	2.75247	8.94592	18.4414																		7	8	0	0
	7.41149	2.42089	3.21098	2.87869	7.58938																		6	6	2	0
																							6	6	2	0
																							6	6	0	1
																							7	7	0	1
																							7	7	0	0
																							5	7	0	0
																							7	7	0	0
																							6	7	0	1
																							5	6	1	0
																							5	6	1	2
																							5	6	1	0
																							5	7	1	0
																							4	7	0	0
																							6	7	2	1
																							7	7	2	0
																							7	8	1	1
																							5	8	1	0
																							5	7	1	1
																							5	6	1	2
																							6	7	0	1
																							6	8	1
																							5	7	1
																							5	8	2
																							6	7
																								7
																								8
																								7
																								7

## Sheet: Stat_Fig5
a			b			c			d
	7 dag			MIR172A			miR172
ANOVA summary			ANOVA summary			ANOVA summary			Kruskal-Wallis test
F	18.19		F	18.48		F	4.391		P value	<0.0001
P value	<0.0001		P value	<0.0001		P value	0.0165		Exact or approximate P value?	Approximate
P value summary	****		P value summary	****		P value summary	*		P value summary	****
Significant diff. Among means (P < 0.05)?	Yes		Significant diff. Among means (P < 0.05)?	Yes		Significant diff. Among means (P < 0.05)?	Yes		Do the medians vary signif. (P < 0.05)?	Yes
R squared	0.8291		R squared	0.7349		R squared	0.4095		Number of groups	4
									Kruskal-Wallis statistic	113.6
Dunnett's multiple comparisons test	Adjusted P Value		Dunnett's multiple comparisons test	Adjusted P Value		Dunnett's multiple comparisons test	Adjusted P Value
Col-0 vs. CKX1ox	0.0044		0 vs. 0.5	<0,0001		0 vs. 0.5	0.0117		Two-stage linear step-up procedure of Benjamini, Krieger and Yekutieli	q value
Col-0 vs. ahk2 ahk3	0.5282		0 vs. 1	0.0002		0 vs. 1	0.9985		Col-0 vs. ahk2 ahk3	0.0024
Col-0 vs. ckx3,4,5,6	0.0954		0 vs. 2	<0,0001		0 vs. 2	0.4404		Col-0 vs. MIR172ox	<0,0001
Col-0 vs. rock2	0.0077			MIR172B					Col-0 vs. ahk2,3 MIR172ox	<0,0001
	14 dag		ANOVA summary						ahk2 ahk3 vs. MIR172ox	<0,0001
ANOVA summary			F	10.81					ahk2 ahk3 vs. ahk2,3 MIR172ox	<0,0001
F	22.07		P value	0.0002					MIR172ox vs. ahk2,3 MIR172ox	0.0714
P value	<0.0001		P value summary	***
P value summary	****		Significant diff. Among means (P < 0.05)?	Yes
Significant diff. Among means (P < 0.05)?	Yes		R squared	0.6185
R squared	0.8548
			Dunnett's multiple comparisons test	Adjusted P Value
Dunnett's multiple comparisons test	Adjusted P Value		0 vs. 0.5	0.0143
Col-0 vs. CKX1ox	0.0002		0 vs. 1	<0,0001
Col-0 vs. ahk2 ahk3	0.013		0 vs. 2	0.0658
Col-0 vs. ckx3,4,5,6	0.0659
Col-0 vs. rock2	0.9749
	21 dag
ANOVA summary
F	9.457
P value	0.0005
P value summary	***
Significant diff. Among means (P < 0.05)?	Yes
R squared	0.7161
Dunnett's multiple comparisons test	Adjusted P Value
Col-0 vs. CKX1ox	0.5198
Col-0 vs. ahk2 ahk3	0.406
Col-0 vs. ckx3,4,5,6	0.6211
Col-0 vs. rock2	0.0057
The changes in transcript abundance do not pass the threshold of 1.75-fold up- or downregulation. Therefore, statistical significance is not indicated.

[truncated: 2 more sheets: Fig6, Stat_Fig6]
