# Supplementary material for: Cytokinin regulates vegetative phase change in Arabidopsis thaliana through the miR172/TOE1-TOE2 module
Source: Nat Commun. 2021 Oct 5;12:5816. doi: 10.1038/s41467-021-26088-z (PMC8492644; doi:10.1038/s41467-021-26088-z)
Supplement: Supplementary file 4 — Source Data [file 41467_2021_26088_MOESM4_ESM.zip › Source Data Supplementary Figures.xlsx]

## Sheet: FigS1
a							b								c						d					e						f
Col-0	arr1	arr2	arr10	arr11	arr12		Col-0	arr1 arr2	arr1 arr10	arr1 arr12	arr2 arr10	arr2 arr12	arr10 arr12		Col-0	arr1 arr11	arr2 arr11	arr10 arr11	arr11 arr12		Col-0	arr1,2,10	arr1,2,12	arr2,10,12		Col-0	arr1,2,11	arr1,10,11	arr2,10,11	arr10,11,12		Col-0	arr1,11,12	arr2,11,12
7	8	7	8	7	7		7	7	7	6	7	9	7		9	11	10	9	10		11	12	6	7		11	12	11	13	13		10	9	10
8	8	7	7	9	9		7	8	7	7	8	8	8		8	11	9	10	7		11	7	6	9		10	10	10	12	12		11	9	11
8	8	12	7	9	7		6	8	7	6	7	9	9		10	10	12	10	8		10	9	7	7		12	7	10	12	11		11	10	10
7	9	8	9	10	7		8	8	7	7	7	7	10		9	9	8	9	8		9	8	10	9		13	11	12	13	12		9	11	10
8	9	11	7	10	9		7	8	8	7	8	6	8		9	9	8	7	9		9	11	8	9		11	10	13	14	13		10	10	10
7	10	12	10	8	10		7	8	7	8	7	7	6		10	9	11	10	9		8	9	9	8		14	10	14	12	14		10	9	11
12	9	11	11	10	11		7	7	6	8	7	7	7		9	8	12	9	9		10	10	9	7		12	12	13	11	12		9	11	9
13	11	11	7	12	9		8	8	8	7	9	7	7		8	10	9	10	10		10	13	9	12		11	12	14	16	10		10	11	10
11	9	16	8	9	9		8	8	6	7	8	9	8		8	9	9	9	8		13	11	8	10		13	11	13	14	12		8	11	10
10	8	12	8	10	9		8	8	8	7	10	11	9		9	10	9	9	12		10	9	7	8		13	13	13	12	12		10	11	9
12	9	8	9	8	7		7	9	8	7	10	9	8		9	10	9	7	10		9	11	9	10		10	10	10	11	12		11	8	9
11	8	7	7	8	10		9	8	8	7	6	7	8		11	9	9	10	10		10	7	8	11		9	14	13	11	10		12	11	10
7	8	8	11	7	6		7	8	8	7	9	9	7		8	9	8	11	9		8	12	9	9		10	7	8	11	8		10	10	10
7	6	12	8	10	10		8	8	8	7	8	8	8		8	8	10	11	8		11	10	13	7		9	14	10	13	9		9	10	10
7	8	12	7	8	8		7	7	8	8	9	11	6		8	9	9	9	9		7	10	8	10		9	11	11	9	13		10	11	10
11	8	16	10	10	7		8	8	10	7	7	11	10		8	9	7	9	10		11	10	9	10		9	10	10	10	11		10	9	9
9	8	10	7	7	7		9	9	7	7	6	8	9		7	9	7	8	10		10	11	8	7		11	12	14	9	11		9	11	8
9	9	8	10	10	9		8	8	7	7	8	8	8		9	9	10	9	10		9	10	8	10		9	11	11	14	10		9	10	8
8	11	10	14	7	8		8	9	7	7	8	8	7		10	9	9	10	10		7	8	8	10		9	8	8	10	10		9	10	11
8	7	7	7	11	7		9	8	6	7	8	8	7		8	9	9	9	7		9	8	11	9		13	7	11	10	9		9	9	8
15	8	5	11	8	7		7	8	10	9	8	8	9		9	8	12	8	9		10	8	8	8		7	8	13	10	8		7	6	11
8	8	10	9	8	7		7	8	8	7	7	8	7		9	9	11	9	9		7	11	10	8		8	8	7	8	9		9	8	12
7	7	8	9	10	8		6	7	7	7	8	8	10		9	10	8	7	8		12	7	10	12		9	9	10	8	8		10	6	11
8	7		6	8	9		9	9	8	8	10	10	8		7	8	10	8	7		12	9	10	11		9	9	9	10	9		8	9	12
6	8		6		8		7	7	7	7	8	7	7		8	8	8	8	9		8	8	11	10		9	8	9	9	12		8	10	11
7	7		8				9	9	8	9	9	8	7		9	9	9	7	8		13	11	8	9								7	10	10
			8				10	8	8	7	7	9	7		8	8	8	9	8		8	8	8	10								13	11	11
							6	8		7	8	7	6		9	9	10	9	8		9											13	10	11

## Sheet: Stat_FigS1
a			c			e
Kruskal-Wallis test			Kruskal-Wallis test			Kruskal-Wallis test
P value	0.1466		P value	0.4064		P value	0.2972
Exact or approximate P value?	Approximate		Exact or approximate P value?	Approximate		Exact or approximate P value?	Approximate
P value summary	ns		P value summary	ns		P value summary	ns
Do the medians vary signif. (P < 0.05)?	No		Do the medians vary signif. (P < 0.05)?	No		Do the medians vary signif. (P < 0.05)?	No
Number of groups	6		Number of groups	5		Number of groups	5
Kruskal-Wallis statistic	8.179		Kruskal-Wallis statistic	3.997		Kruskal-Wallis statistic	4.905
Dunn's multiple comparisons test	Adjusted P Value		Dunn's multiple comparisons test	Adjusted P Value		Dunn's multiple comparisons test	Adjusted P Value
Col-0 vs. arr1	>0,9999		Col-0 vs. arr1 arr11	0.4457		Col-0 vs. arr1,2,11	>0,9999
Col-0 vs. arr2	0.4928		Col-0 vs. arr2 arr11	0.2936		Col-0 vs. arr1,10,11	0.7801
Col-0 vs. arr10	>0,9999		Col-0 vs. arr10 arr11	>0,9999		Col-0 vs. arr2,10,11	0.55
Col-0 vs. arr11	>0,9999		Col-0 vs. arr11 arr12	>0,9999		Col-0 vs. arr10,11,12	>0,9999
Col-0 vs. arr12	>0,9999
b			d			f
Kruskal-Wallis test			Kruskal-Wallis test			Kruskal-Wallis test
P value	0.0022		P value	0.1179		P value	0.3402
Exact or approximate P value?	Approximate		Exact or approximate P value?	Approximate		Exact or approximate P value?	Approximate
P value summary	**		P value summary	ns		P value summary	ns
Do the medians vary signif. (P < 0.05)?	Yes		Do the medians vary signif. (P < 0.05)?	No		Do the medians vary signif. (P < 0.05)?	No
Number of groups	7		Number of groups	4		Number of groups	3
Kruskal-Wallis statistic	20.59		Kruskal-Wallis statistic	5.874		Kruskal-Wallis statistic	2.156
Dunn's multiple comparisons test	Adjusted P Value		Dunn's multiple comparisons test	Adjusted P Value		Dunn's multiple comparisons test	Adjusted P Value
Col-0 vs. arr1 arr2	0.4843		Col-0 vs. arr1,2,10	>0,9999		Col-0 vs. arr1,11,12	>0,9999
Col-0 vs. arr1 arr10	>0,9999		Col-0 vs. arr1,2,12	0.0845		Col-0 vs. arr2,11,12	0.286
Col-0 vs. arr1 arr12	0.3945		Col-0 vs. arr2,10,12	0.8299
Col-0 vs. arr2 arr10	>0,9999
Col-0 vs. arr2 arr12	0.3125
Col-0 vs. arr10 arr12	>0,9999

## Sheet: FigS2
a (also Fig. 3a)							b/c							d/e							f/g
	Col-0	CKX1ox	ahk2 ahk3	ckx3,4,5,6	rock2			Col-0	CKX1ox	ahk2 ahk3	ckx3,4,5,6	rock2			Col-0	CKX1ox	ahk2 ahk3	ckx3,4,5,6	rock2			Col-0	CKX1ox	ahk2 ahk3	ckx3,4,5,6	rock2
7 dag	0.989776	0.729753	0.951601	0.656495	0.513031		7 dag	1.20703	1.03453	1.11381	0.778125	0.770585		7 dag	1.07298	1.16284	1.12921	0.554919	0.643116		7 dag	0.897998	0.646326	0.85363	0.566541	0.692647
	0.926936	0.568418	0.924987	0.6974	0.587159			0.95743	0.733671	0.332278	0.650946	0.477396			1.01024	0.75869	0.235857	0.644413	0.494896			0.83564	0.5085	0.919916	0.592844	0.654712
	1.03752	0.796659	0.833757	0.745933	0.635994			0.796133	0.401232	1.5888	1.0654	0.631569			1.01361	0.331945	1.22045	1.01193	0.672905			1.10551	0.700775	0.812312	0.604932	0.811029
	1.04577	0.674573	0.67405	0.794363	0.592004			1.03941	0.852568	0.825383	1.11817	0.749369			0.903173	0.820178	0.364969	0.897158	0.663829			1.16086	0.573098	0.559757	0.68363	0.630577
14 dag	0.231565	0.411294	0.390821	0.191536	0.293413		14 dag	0.52134	0.36548	0.800998	0.340386	0.513663		14 dag	0.84258	0.366425	0.922355	0.456226	0.722141		14 dag	0.48941	0.74648	0.724009	0.414541	0.619348
	0.345072	0.398394	0.230716	0.227253	0.240253			0.483472	0.339481	0.337598	0.35137	0.421772			0.670193	0.363658	0.386248	0.514228	0.541697			0.6728	0.715393	0.52579	0.467896	0.520289
	0.311651	0.394286	0.259943	0.18443	0.212491			0.703494	0.693126	0.523229	0.359461	0.329877			0.760592	0.99082	0.659353	0.520794	0.607141			0.575064	0.757461	0.555883	0.421994	0.538037
	0.160056	0.212797	0.284586	0.141594	0.2612			0.40834	1.32467	0.741764	0.305028	0.512445			0.507367	1.15764	0.975187	0.553683	0.744677			0.343217	0.395472	0.625496	0.321729	0.531581
21 dag	0.107051	0.271214	0.195411	0.278815	0.21908		21 dag	0.077396	0.260138	0.155006	0.0507539	0.0658241		21 dag	0.247092	0.257926	0.346217	0.218143	0.254834		21 dag	0.352438	0.910327	0.660428	0.805197	0.744337
	0.169926	0.329127	0.113547	0.217603	0.187233			0.0601992	0.261597	0.140602	0.0730534	0.0964902			0.276338	0.44544	0.263583	0.299362	0.386074			0.53217	1.11546	0.429847	0.728906	0.657229
	0.139051	0.443625	0.168575	0.191927	0.260639			0.0579483	0.269717	0.115558	0.0610195	0.0757519			0.215943	0.560559	0.158472	0.301813	0.168699			0.439007	1.43927	0.714016	0.569689	0.942556
	0.207078	0.397013	0.129353	0.120796	0.157732			0.0522925	0.307797	0.133996	0.0600951	0.0795402			0.204932	0.430771	0.0617938	0.101782	0.299792			0.686158	1.37558	0.527047	0.36054	0.527131

## Sheet: Stat_FigS2
a			c			d			e			f			g
				7 dag						7 dag						7 dag
ANOVA summary			ANOVA summary			ANOVA summary			ANOVA summary			ANOVA summary			ANOVA summary
F	216.7		F	0.9465		F	66.55		F	0.8822		F	14.77		F	8.049
P value	<0.0001		P value	0.4643		P value	<0.0001		P value	0.4979		P value	0.0014		P value	0.0011
P value summary	****		P value summary	ns		P value summary	****		P value summary	ns		P value summary	**		P value summary	**
Significant diff. Among means (P < 0.05)?	Yes		Significant diff. Among means (P < 0.05)?	No		Significant diff. Among means (P < 0.05)?	Yes		Significant diff. Among means (P < 0.05)?	No		Significant diff. Among means (P < 0.05)?	Yes		Significant diff. Among means (P < 0.05)?	Yes
R squared	0.9797		R squared	0.2015		R squared	0.9367		R squared	0.1905		R squared	0.7665		R squared	0.6822
Tukey's multiple comparisons test	Adjusted P Value		Dunnett's multiple comparisons test	Adjusted P Value		Tukey's multiple comparisons test	Adjusted P Value		Dunnett's multiple comparisons test	Adjusted P Value		Tukey's multiple comparisons test	Adjusted P Value		Dunnett's multiple comparisons test	Adjusted P Value
7 dag vs. 14 dag	<0,0001		Col-0 vs. CKX1ox	0.612		7 dag vs. 14 dag	0.0034		Col-0 vs. CKX1ox	0.6413		7 dag vs. 14 dag	0.0032		Col-0 vs. CKX1ox	0.0008
7 dag vs. 21 dag	<0,0001		Col-0 vs. ahk2 ahk3	0.9992		7 dag vs. 21 dag	<0,0001		Col-0 vs. ahk2 ahk3	0.5442		7 dag vs. 21 dag	0.0025		Col-0 vs. ahk2 ahk3	0.0594
14 dag vs. 21 dag	0.0908		Col-0 vs. ckx3,4,5,6	0.9722		14 dag vs. 21 dag	0.0002		Col-0 vs. ckx3,4,5,6	0.6692		14 dag vs. 21 dag	0.9842		Col-0 vs. ckx3,4,5,6	0.0009
			Col-0 vs. rock2	0.3363					Col-0 vs. rock2	0.2439					Col-0 vs. rock2	0.0068
b				14 dag		The changes in transcript abundance do not pass the threshold of 1.75-fold up- or downregulation. Therefore, statistical significance is not indicated.				14 dag						14 dag
			ANOVA summary						ANOVA summary						ANOVA summary
ANOVA summary			F	1.269					F	0.5892					F	2.821
F	58.53		P value	0.3254					P value	0.6756					P value	0.0628
P value	<0.0001		P value summary	ns					P value summary	ns					P value summary	ns
P value summary	****		Significant diff. Among means (P < 0.05)?	No					Significant diff. Among means (P < 0.05)?	No					Significant diff. Among means (P < 0.05)?	No
Significant diff. Among means (P < 0.05)?	Yes		R squared	0.2529					R squared	0.1358					R squared	0.4293
R squared	0.9286
			Dunnett's multiple comparisons test	Adjusted P Value					Dunnett's multiple comparisons test	Adjusted P Value					Dunnett's multiple comparisons test	Adjusted P Value
Tukey's multiple comparisons test	Adjusted P Value		Col-0 vs. CKX1ox	0.7756					Col-0 vs. CKX1ox	0.9997					Col-0 vs. CKX1ox	0.3077
7 dag vs. 14 dag	0.0011		Col-0 vs. ahk2 ahk3	0.978					Col-0 vs. ahk2 ahk3	0.9972					Col-0 vs. ahk2 ahk3	0.6473
7 dag vs. 21 dag	<0,0001		Col-0 vs. ckx3,4,5,6	0.6253					Col-0 vs. ckx3,4,5,6	0.6468					Col-0 vs. ckx3,4,5,6	0.4397
14 dag vs. 21 dag	0.0011		Col-0 vs. rock2	0.9608					Col-0 vs. rock2	0.9971					Col-0 vs. rock2	0.9821
				21 dag						21 dag						21 dag
			ANOVA summary						ANOVA summary						ANOVA summary
			F	144.1					F	3.078					F	9.57
			P value	<0.0001					P value	0.0489					P value	0.0005
			P value summary	****					P value summary	*					P value summary	***
			Significant diff. Among means (P < 0.05)?	Yes					Significant diff. Among means (P < 0.05)?	Yes					Significant diff. Among means (P < 0.05)?	Yes
			R squared	0.9746					R squared	0.4508					R squared	0.7185
			Dunnett's multiple comparisons test	Adjusted P Value					Dunnett's multiple comparisons test	Adjusted P Value					Dunnett's multiple comparisons test	Adjusted P Value
			Col-0 vs. CKX1ox	<0,0001					Col-0 vs. CKX1ox	0.0548					Col-0 vs. CKX1ox	0.0002
			Col-0 vs. ahk2 ahk3	<0,0001					Col-0 vs. ahk2 ahk3	0.9817					Col-0 vs. ahk2 ahk3	0.9222
			Col-0 vs. ckx3,4,5,6	>0,9999					Col-0 vs. ckx3,4,5,6	0.9999					Col-0 vs. ckx3,4,5,6	0.7903
			Col-0 vs. rock2	0.3283					Col-0 vs. rock2	0.9352					Col-0 vs. rock2	0.312

## Sheet: FigS3
a														b						c
	ARR3				ARR4				ARR5						miR157						MIR156A				MIR156C
h	0	0.5	1	2	0	0.5	1	2	0	0.5	1	2		h	0	0.5	1	2		h	0	0.5	1	2	0	0.5	1	2
Fold change	1.30261	2.07721	3.77514	4.98126	1.08141	9.94335	15.3603	7.86714	0.794506	32.7657	24.4904	10.0723		Fold change	0.951952	1.23354	0.70524	0.831891		Fold change	0.722311	1.28717	0.887533	0.641874	0.524329	1.04221	0.66712	0.620048
	0.46399	5.25664	6.92484	3.83349	0.959651	9.84878	12.0136	10.2812	1.30028	33.5767	19.3803	9.89662			0.848822	1.20839	1.07621	0.914869			0.849789	1.7527	0.582143	0.659005	0.861151	0.964943	0.467767	0.670003
	0.878759	4.2696	3.76893	4.67877	0.8332	10.9694	11.5938	6.93362	1.53697	33.3367	22.3817	9.31687			1.11836	1.22146	1.17351	1.03677			0.875083	1.27387	0.875319	0.940827	1.19831	1.638	0.941084	0.983314
	1.03034	2.49545	5.22004	2.57009	1.15937	11.3299	14.1547	7.3472	0.863216	30.7378	23.301	11.257			1.04102	1.53735	1.17072	0.9563			1.52865	1.16984	0.646968	0.816063	1.10993	1.89202	0.94456	1.1792
	0.800835	2.83542	4.18695	3.37416	0.957779	8.69441	13.0148	6.85791	0.700778	27.1556	22.9868	10.4043			0.828756	1.2252	0.799094	0.853981			0.878075	0.916262	1.19607	0.614137	1.04433	0.829584	1.22068	1.06374
	1.52347	4.65375	3.54121	2.92563	1.00859	11.0495	14.5755	11.945	0.804248	25.8363	14.1052	11.7473			1.21109	1.14112	1.20889	0.982882			1.1461	1.13896	0.882971	1.4472	1.26195	1.72882	0.784499	1.43502
	ARR6				ARR8				ARR9
h	0	0.5	1	2	0	0.5	1	2	0	0.5	1	2
Fold change	1.14668	35.4957	16.8343	14.1658	0.948814	5.87928	7.27827	4.86195	0.832629	5.2356	5.2403	4.31897
	0.835587	33.4446	17.8269	14.847	0.846481	5.09929	5.45912	4.73211	1.09732	5.84494	4.13757	3.77218
	0.904646	39.0348	14.3136	11.0001	0.90507	6.21591	7.12652	3.82573	0.981443	6.00797	5.25458	3.82671
	0.96604	40.5995	14.7263	12.0068	1.10891	6.49147	4.38486	4.20309	1.14333	5.61293	4.1141	4.07136
	1.01895	31.4533	15.2819	12.6725	1.0818	8.24655	6.99298	4.57977	0.935669	4.46876	3.78609	4.75265
	1.1281	34.5425	19.5837	9.37246	1.10892	7.98263	5.96723	5.81065	1.00961	6.46525	4.50282	4.11528

## Sheet: Stat_FigS3
a					b			c
	ARR3		ARR6			miR157			MIR156A
ANOVA summary		ANOVA summary			ANOVA summary			ANOVA summary
F	12.9	F	249.2		F	5.247		F	2.855
P value	<0.0001	P value	<0.0001		P value	0.0078		P value	0.063
P value summary	****	P value summary	****		P value summary	**		P value summary	ns
Significant diff. Among means (P < 0.05)?	Yes	Significant diff. Among means (P < 0.05)?	Yes		Significant diff. Among means (P < 0.05)?	Yes		Significant diff. Among means (P < 0.05)?	No
R squared	0.6592	R squared	0.9739		R squared	0.4404		R squared	0.2998
Dunnett's multiple comparisons test	Adjusted P Value	Dunnett's multiple comparisons test	Adjusted P Value		Dunnett's multiple comparisons test	Adjusted P Value		Dunnett's multiple comparisons test	Adjusted P Value
0 vs. 0.5	0.001	0 vs. 0.5	<0,0001		0 vs. 0.5	0.0217		0 vs. 0.5	0.2856
0 vs. 1	<0,0001	0 vs. 1	<0,0001		0 vs. 1	0.989		0 vs. 1	0.6578
0 vs. 2	0.0007	0 vs. 2	<0,0001		0 vs. 2	0.7694		0 vs. 2	0.6911
	ARR4		ARR8						MIR156C
ANOVA summary		ANOVA summary			The changes in transcript abundance do not pass the threshold of 1.75-fold up- or downregulation. Therefore, statistical significance is not indicated.			ANOVA summary
F	88.18	F	48.05					F	2.533
P value	<0.0001	P value	<0.0001					P value	0.086
P value summary	****	P value summary	****					P value summary	ns
Significant diff. Among means (P < 0.05)?	Yes	Significant diff. Among means (P < 0.05)?	Yes					Significant diff. Among means (P < 0.05)?	No
R squared	0.9297	R squared	0.8782					R squared	0.2753
Dunnett's multiple comparisons test	Adjusted P Value	Dunnett's multiple comparisons test	Adjusted P Value					Dunnett's multiple comparisons test	Adjusted P Value
0 vs. 0.5	<0,0001	0 vs. 0.5	<0,0001					0 vs. 0.5	0.1979
0 vs. 1	<0,0001	0 vs. 1	<0,0001					0 vs. 1	0.7362
0 vs. 2	<0,0001	0 vs. 2	<0,0001					0 vs. 2	>0,9999
	ARR5		ARR9
ANOVA summary		ANOVA summary
F	147.8	F	93.67
P value	<0.0001	P value	<0.0001
P value summary	****	P value summary	****
Significant diff. Among means (P < 0.05)?	Yes	Significant diff. Among means (P < 0.05)?	Yes
R squared	0.9568	R squared	0.9336
Dunnett's multiple comparisons test	Adjusted P Value	Dunnett's multiple comparisons test	Adjusted P Value
0 vs. 0.5	<0,0001	0 vs. 0.5	<0,0001
0 vs. 1	<0,0001	0 vs. 1	<0,0001
0 vs. 2	<0,0001	0 vs. 2	<0,0001

## Sheet: FigS4
	MIM156
	ahk2 ahk3	MIM156	ahk2,3 MIM156
40-ΔCt	-2.18106	20.2126	16.0558
	1.06214	19.9629	15.9431
	1.11893	19.92	16.4264

## Sheet: Stat_FigS4
ANOVA summary
F	277.6
P value	<0.0001
P value summary	****
Significant diff. Among means (P < 0.05)?	Yes
R squared	0.9893
Tukey's multiple comparisons test	Adjusted P Value
ahk2 ahk3 vs. MIM156	<0,0001
ahk2 ahk3 vs. ahk2,3 MIM156	<0,0001
MIM156 vs. ahk2,3 MIM156	0.0119

## Sheet: FigS5
	SPL2				SPL3				SPL4				SPL5
Relative expression	Col-0	ahk2 ahk3	MIM156	ahk2,3 MIM156	Col-0	ahk2 ahk3	MIM156	ahk2,3 MIM156	Col-0	ahk2 ahk3	MIM156	ahk2,3 MIM156	Col-0	ahk2 ahk3	MIM156	ahk2,3 MIM156
	0.983426	1.43814	4.68744	4.08619	0.346038	0.526183	17.3056	9.50153	0.408188	1.1292	2.22151	3.47934	0.817093	1.75763	6.01822	5.15256
	1.17705	1.37112	3.20233	1.87449	1.12229	0.838285	16.8277	9.75168	1.44629	2.09867	3.32568	4.49862	1.24559	1.38866	4.1728	3.6856
	0.839522	0.875825	3.74273	1.56228	1.53167	1.2298	17.4342	9.08872	1.14552	1.37	2.77759	2.95641	0.937313	0.825286	4.73447	2.32599
	SPL9				SPL10				SPL11				SPL15
	Col-0	ahk2 ahk3	MIM156	ahk2,3 MIM156	Col-0	ahk2 ahk3	MIM156	ahk2,3 MIM156	Col-0	ahk2 ahk3	MIM156	ahk2,3 MIM156	Col-0	ahk2 ahk3	MIM156	ahk2,3 MIM156
	1.3968	1.45116	7.94938	5.17029	1.2046	1.48927	4.09096	2.78046	1.59847	1.63365	2.99259	1.30586	1.57763	1.97092	4.00614	2.37983
	0.816711	0.665741	4.53086	2.73706	0.867169	0.988631	3.18971	1.87206	0.739252	0.631727	1.32757	0.741458	0.755973	0.953051	2.65092	2.02828
	0.786493	0.590467	6.32301	1.62784	0.928234	0.884098	3.6921	1.71701	0.66228	0.484067	2.04925	0.825994	0.666398	0.600146	3.28089	1.34614

## Sheet: Stat_FigS5
	SPL2		SPL9
ANOVA summary		ANOVA summary
F	8.188	F	11.6
P value	0.008	P value	0.0028
P value summary	**	P value summary	**
Significant diff. Among means (P < 0.05)?	Yes	Significant diff. Among means (P < 0.05)?	Yes
R squared	0.7543	R squared	0.8131
Tukey's multiple comparisons test	Adjusted P Value	Tukey's multiple comparisons test	Adjusted P Value
Col-0 vs. ahk2 ahk3	0.9845	Col-0 vs. ahk2 ahk3	0.9997
Col-0 vs. MIM156	0.01	Col-0 vs. MIM156	0.0044
Col-0 vs. ahk2,3 MIM156	0.1774	Col-0 vs. ahk2,3 MIM156	0.2365
ahk2 ahk3 vs. MIM156	0.0158	ahk2 ahk3 vs. MIM156	0.0039
ahk2 ahk3 vs. ahk2,3 MIM156	0.2814	ahk2 ahk3 vs. ahk2,3 MIM156	0.2089
MIM156 vs. ahk2,3 MIM156	0.2353	MIM156 vs. ahk2,3 MIM156	0.0708
	SPL3		SPL10
ANOVA summary		ANOVA summary
F	1046	F	27.03
P value	<0.0001	P value	0.0002
P value summary	****	P value summary	***
Significant diff. Among means (P < 0.05)?	Yes	Significant diff. Among means (P < 0.05)?	Yes
R squared	0.9975	R squared	0.9102
Tukey's multiple comparisons test	Adjusted P Value	Tukey's multiple comparisons test	Adjusted P Value
Col-0 vs. ahk2 ahk3	0.9776	Col-0 vs. ahk2 ahk3	0.9828
Col-0 vs. MIM156	<0,0001	Col-0 vs. MIM156	0.0002
Col-0 vs. ahk2,3 MIM156	<0,0001	Col-0 vs. ahk2,3 MIM156	0.0402
ahk2 ahk3 vs. MIM156	<0,0001	ahk2 ahk3 vs. MIM156	0.0003
ahk2 ahk3 vs. ahk2,3 MIM156	<0,0001	ahk2 ahk3 vs. ahk2,3 MIM156	0.0667
MIM156 vs. ahk2,3 MIM156	<0,0001	MIM156 vs. ahk2,3 MIM156	0.0077
	SPL4		SPL11
ANOVA summary		ANOVA summary
F	11.77	F	2.816
P value	0.0026	P value	0.1075
P value summary	**	P value summary	ns
Significant diff. Among means (P < 0.05)?	Yes	Significant diff. Among means (P < 0.05)?	No
R squared	0.8153	R squared	0.5136
Tukey's multiple comparisons test	Adjusted P Value	Tukey's multiple comparisons test	Adjusted P Value
Col-0 vs. ahk2 ahk3	0.7106	Col-0 vs. ahk2 ahk3	0.9981
Col-0 vs. MIM156	0.0288	Col-0 vs. MIM156	0.1811
Col-0 vs. ahk2,3 MIM156	0.003	Col-0 vs. ahk2,3 MIM156	0.9998
ahk2 ahk3 vs. MIM156	0.131	ahk2 ahk3 vs. MIM156	0.1434
ahk2 ahk3 vs. ahk2,3 MIM156	0.0115	ahk2 ahk3 vs. ahk2,3 MIM156	0.9998
MIM156 vs. ahk2,3 MIM156	0.3552	MIM156 vs. ahk2,3 MIM156	0.161
	SPL5		SPL15
ANOVA summary		ANOVA summary
F	13.9	F	8.89
P value	0.0015	P value	0.0063
P value summary	**	P value summary	**
Significant diff. Among means (P < 0.05)?	Yes	Significant diff. Among means (P < 0.05)?	Yes
R squared	0.8391	R squared	0.7692
Tukey's multiple comparisons test	Adjusted P Value	Tukey's multiple comparisons test	Adjusted P Value
Col-0 vs. ahk2 ahk3	0.9686	Col-0 vs. ahk2 ahk3	0.9842
Col-0 vs. MIM156	0.0026	Col-0 vs. MIM156	0.0073
Col-0 vs. ahk2,3 MIM156	0.0234	Col-0 vs. ahk2,3 MIM156	0.3237
ahk2 ahk3 vs. MIM156	0.0045	ahk2 ahk3 vs. MIM156	0.0114
ahk2 ahk3 vs. ahk2,3 MIM156	0.0434	ahk2 ahk3 vs. ahk2,3 MIM156	0.4856
MIM156 vs. ahk2,3 MIM156	0.371	MIM156 vs. ahk2,3 MIM156	0.089

[truncated: 10 more sheets: FigS6, Stat_FigS6, FigS7, Stat_FigS7, FigS8, Stat_FigS8, FigS9, FigS10, Stat_FigS10, FigS11]
