# Supplementary material for: Cytokinin regulates vegetative phase change in Arabidopsis thaliana through the miR172/TOE1-TOE2 module
Source: Nat Commun. 2021 Oct 5;12:5816. doi: 10.1038/s41467-021-26088-z (PMC8492644; doi:10.1038/s41467-021-26088-z)
Supplement: Supplementary file 4 — Source Data [file 41467_2021_26088_MOESM4_ESM.zip › Source Data Tables.xlsx]

## Sheet: Tab1
Exp1								Exp2							Exp3				Exp4				Exp5				Exp6
Col-0	log4	log4 log7	ipt2 ipt9	ipt3,5,7	abcg14	cypDM		Col-0	log3,4,7	ipt3,5,7	abcg14	cypDM	CKX1ox		Col-0	ckx3 ckx5	ckx3,4,5,6		Col-0	arr3,4,5,6,8,9	ahp2,3,5		Col-0	log3,4,7	ahp2,3,5		Col-0	arr3,4,5,6,8,9
13	12	14	15	15	14	16		6	6	9	10	14	22		10	8	6		13	11	9		10	9	6		8	6
9	13	17	10	14	13	18		9	5	9	8	12	20		9	7	8		12	11	9		10	8	8		6	6
12	13	10	10	13	14	16		7	5	8	9	12	20		11	8	8		10	10	11		10	7	8		8	8
10	9	11	9	13	12	18		8	5	8	8	12	18		9	9	8		9	9	12		9	8	8		8	8
14	11	11	12	11	13	16		7	7	8	12	12	17		7	6	7		10	10	8		9	7	7		7	7
13	13	10	14	14	14	17		9	6	8	12	13	20		8	8	7		10	10	9		8	8	7		8	7
13	14	12	15	14	14	16		9	6	11	10	13	21		10	7	6		10	10	9		8	6	8		12	9
11	10	12	13	14	14	16		8	7	9	10	11	22		7	6	8		9	10	10		9	9	8		9	11
12	13	10	12	14	14	17		7	9	9	9	13	22		6	8	8		12	11	9		9	8	8		9	11
13	11	10	14	13	12	13		7	9	12	10	11	21		8	9	7		11	9	11		7	8	8		12	10
11	10	10	11	15	12	17		8	5	8	8	13	22		7	10	7		11	10	11		8	9	6		9	7
10	16	10	14	13	16	16		10	6	8	8	11	22		6	8	8		11	8	8		8	8	8		7	7
11	9	11	11	13	13	16		7	5	9	9	9	27		8	6	7		11	12	10		9	10	8		7	7
10	11	10	12	11	14	16		10	7	9	7	20	22		10	7	7		10	10	11		8	6	8		6	6
9	11	10	12	12	11	13		6	7	8	9	9	20		7	9	6		11	10	9		10	8	9		8	7
10	10	10	12	11	10	12		8	6	9	9	9	21		7	6	7		8	9	8		8	7	8		9	10
11	11	7	9	12	14	16		8	6	9	9	12	22		8	7	7		10	10	7		11	8	8		10	8
12	14	12	10	13	17	15		9	7	9	9	9	23		9	7	8		9	12	8		9	8	7		7	7
12	10	11	14	13	15	15		9	5	9	10	10	23		7	8	8		12	12	8		8	8	8		7	7
11	12	11	10	11	13	17		8	6	11	10	11	24		9	8	7		10	11	10		9	8	7		6	7
10	10	10	12	12	13	14		8	6	10	8	11	20		7	11	10		13	13	11		7	7	8		9	7
10	10	9	11	14	13	13		6	7	8					7	10	7		11	12	9		7	7	7		8	10
11	10	9	9	13	10	13			6	8					8	6	7		13	9	11		8	4	9		9	7
10	10	11	12	11	13	17			6	9									10	11	14		7	9	8		9	8
	11	11	11		14	15													17	12	9		9	5	8			7
																					11		7	7	9
																							10	10	9
																							10	9	9
																									8
																									8
																									8
																									10

## Sheet: Stat_Tab1
Exp1			Exp3			Exp5
Kruskal-Wallis test			Kruskal-Wallis test			Kruskal-Wallis test
P value	<0.0001		P value	0.229		P value	0.0168
Exact or approximate P value?	Approximate		Exact or approximate P value?	Approximate		Exact or approximate P value?	Approximate
P value summary	****		P value summary	ns		P value summary	*
Do the medians vary signif. (P < 0.05)?	Yes		Do the medians vary signif. (P < 0.05)?	No		Do the medians vary signif. (P < 0.05)?	Yes
Number of groups	7		Number of groups	3		Number of groups	3
Kruskal-Wallis statistic	77.14		Kruskal-Wallis statistic	2.948		Kruskal-Wallis statistic	8.172
Two-stage linear step-up procedure of Benjamini, Krieger and Yekutieli	q value		Two-stage linear step-up procedure of Benjamini, Krieger and Yekutieli	q value		Two-stage linear step-up procedure of Benjamini, Krieger and Yekutieli	q value
Col-0 vs. log4	0.4137		Col-0 vs. ckx3 ckx5	0.5453		Col-0 vs. log3,4,7	0.0181
Col-0 vs. log4 log7	0.2828		Col-0 vs. ckx3,4,5,6	0.187		Col-0 vs. ahp2,3,5	0.0213
Col-0 vs. ipt2 ipt9	0.2233
Col-0 vs. ipt3,5,7	0.002
Col-0 vs. abcg14	0.0004
Col-0 vs. cypDM	<0,0001
Exp2			Exp4			Exp6
Kruskal-Wallis test			Kruskal-Wallis test			Mann Whitney test
P value	<0.0001		P value	0.0241		P value	0.2246
Exact or approximate P value?	Approximate		Exact or approximate P value?	Approximate		Exact or approximate P value?	Exact
P value summary	****		P value summary	*		P value summary	ns
Do the medians vary signif. (P < 0.05)?	Yes		Do the medians vary signif. (P < 0.05)?	Yes		Significantly different (P < 0.05)?	No
Number of groups	6		Number of groups	3		One- or two-tailed P value?	Two-tailed
Kruskal-Wallis statistic	103.8		Kruskal-Wallis statistic	7.448		Sum of ranks in column A,B	659.5 , 565.5
						Mann-Whitney U	240.5
Two-stage linear step-up procedure of Benjamini, Krieger and Yekutieli	q value		Two-stage linear step-up procedure of Benjamini, Krieger and Yekutieli	q value
Col-0 vs. log3,4,7	0.0156		Col-0 vs. arr3,4,5,6,8,9	0.2873
Col-0 vs. ipt3,5,7	0.0445		Col-0 vs. ahp2,3,5	0.0097
Col-0 vs. abcg14	0.0207
Col-0 vs. cypDM	<0,0001
Col-0 vs. CKX1ox	<0,0001
